# Supplementary material for: Biological characterization of novel Escherichia coli O157:H7 phages and their bacteriostatic effects in milk and pork
Source: Front Microbiol. 2025 Feb 6;16:1516223. doi: 10.3389/fmicb.2025.1516223 (PMC11841896; doi:10.3389/fmicb.2025.1516223)
Supplement: Supplementary file 1 [file Table_1.XLSX]

## Sheet: Table1 Annotation results of kn
ORF no.	Strand	Start	Stop	Length(AA)	Function	Scientific Name	Query Cover	E value	Per. Ident	Accession
3	-	668	1783	371	ATP-dependent DNA ligase	Escherichia phage vB_EcoM_PHB05	1	0	1	YP_009984452.1
6	-	2195	2515	106	hol-like chemotaxis	Escherichia phage phi92	1	2e-66	1	YP_009012425.1
7	-	2525	2929	134	ATPase	Escherichia phage vB_EcoM_PHB05	1	2e-94	1	YP_009984456.1
8	-	2930	3862	310	RNA ligase	Escherichia phage vB_EcoM_PHB05	1	0	0.9903	YP_009984457.1
9	-	3864	4415	183	putative phosphoesterase	Enterobacteria phage ECGD1	1	2e-132	0.9945	AMM43433.1
12	-	4933	5274	113	putative thymidylate synthase	Escherichia phage phi92	1	1e-75	0.9823	YP_009012431.1
19	+	7310	8203	297	ribose-phosphate pyrophosphokinase	Escherichia phage vB_EcoM_PHB05	1	0	1	YP_009984468.1
20	+	8275	10008	577	nicotinamide phosphoribosyltransferase	Escherichia phage vB_vPM_PD114	1	0	1	AXY81467.1
21	+	10315	10425	36	putative recombination-associated protein	Escherichia phage phi92	1	2e-15	1	YP_009012441.1
25	+	12963	13091	42	lysis inhibition; accessory protein	Escherichia phage phi92	1	3e-20	1	YP_009012445.1
26	+	13610	14023	137	HNH homing endonuclease	Salmonella phage UAB_1	1	1e-97	0.9781	UIS31481.1
29	+	15049	15465	138	Rz-like spanin	Escherichia phage VEcB	1	1e-95	0.9928	YP_009987323.1
30	+	15709	17793	694	terminase large subunit	Escherichia phage phi92	1	0	0.9971	YP_009012451.1
31	+	17891	19459	522	portal protein	Escherichia phage phi92	1	0	0.9981	YP_009012452.1
32	+	19556	20035	159	DNA methyltransferase	Escherichia phage phi92	1	7e-114	1	YP_009012453.1
33	+	20038	21153	371	putative scaffold protein	Escherichia phage vB_vPM_PD06	1	0	0.9973	YP_009984723.1
34	+	21172	21564	130	head decoration	Escherichia phage vB_EcoM_PHB05	1	9e-87	1	YP_009984483.1
35	+	21586	22587	333	major capsid protein	Escherichia phage vB_EcoM_PHB05	1	0	1	YP_009984484.1
36	+	22673	23023	116	putative transposase-like protein	Escherichia phage phi92	1	3e-80	1	YP_009012457.1
37	+	23036	23584	182	putative tail capping protein	Escherichia phage vB_vPM_PD06	1	3e-130	1	YP_009984719.1
38	+	23584	24072	162	tail completion or Neck1 protein	Escherichia phage vB_EcoM_PHB05	1	7e-115	1	YP_009984487.1
39	+	24117	24533	138	minor head protein	Escherichia phage phi92	1	2e-97	1	YP_009012460.1
41	+	25203	26609	468	tail sheath	Escherichia phage vB_vPM_PD06	1	0	1	YP_009984715.1
42	+	26668	27147	159	virion structural protein	Escherichia phage phi92	1	4e-110	0.9937	YP_009012463.1
43	+	27191	27673	160	tail assembly chaperone	Escherichia phage phi92	1	3e-112	1	YP_009012464.1
45	+	27968	29947	659	tail length tape measure protein	Escherichia phage vB_vPM_PD06	1	0	0.997	YP_009984711.1
46	+	30063	30773	236	tail fiber protein	Escherichia phage vB_vPM_PD06	1	4e-174	1	YP_009984710.1
47	+	30785	31204	139	virion structural protein	Escherichia phage alia	1	7e-95	0.9928	YP_009985119.1
48	+	31221	32231	336	baseplate hub	Escherichia phage vB_EcoM_PHB05	1	0	1	YP_009984497.1
49	+	32234	32971	245	baseplate spike	Escherichia phage vB_EcoM_PHB05	1	1e-176	1	YP_009984498.1
51	+	33603	34076	157	tail fiber protein	Escherichia phage phi92	1	1e-107	1	YP_009012472.1
52	+	34076	36952	958	tail fiber	Escherichia phage outra	1	0	0.9948	QHR75382.1
53	+	36961	39120	719	putative tail fiber protein	Escherichia phage vB_vPM_PD114	1	0	0.993	AXY81502.1
54	+	39129	41477	782	TPA: tail fiber domain-containing protein	Escherichia coli	0.99	0	0.9565	HBC8516777.1
55	+	41488	41682	64	tail protein	Escherichia phage alia	0.62	2e-17	1	YP_009985127.1
56	+	41679	41924	81	membrane protein	Escherichia phage vB_EcoM_PHB05	1	4e-52	1	YP_009984506.1
57	+	41924	43411	495	baseplate wedge subunit	Escherichia phage alia	1	0	1	YP_009985129.1
58	+	43414	44043	209	baseplate protein	Escherichia phage vB_EcoM_PHB05	1	3e-152	1	YP_009984508.1
59	+	44057	45037	326	tail fiber protein	Escherichia phage vB_EcoM_PHB05	1	0	1	YP_009984509.1
60	+	45050	45601	183	tail fiber assembly protein	Escherichia phage phi92	1	1e-130	0.9945	YP_009012480.1
61	+	45611	45952	113	lipoprotein	Escherichia phage phi92	1	3e-73	1	YP_009012481.1
62	+	45952	48366	804	colanidase tailspike	Enterobacteria phage ECGD1	1	0	0.9988	AMM43485.1
63	+	48407	50377	656	tail fiber protein	Escherichia phage vB_vPM_PD06	1	0	0.9954	YP_009984693.1
64	+	50417	53236	939	tail protein	Escherichia phage vB_EcoM_PHB05	1	0	0.9862	YP_009984514.1
66	-	53660	54391	243	methyltransferase	Escherichia phage vB_vPM_PD06	1	0	1	YP_009984690.1
70	-	56460	57056	198	HNH endonuclease	Escherichia phage alia	1	4e-147	1	YP_009985142.1
71	-	57084	60398	1104	intein-containing DNA polymerase precursor	Escherichia phage PaulScherrer	1	0	0.9991	QXV83779.1
73	-	60895	62667	590	primase/helicase protein	Escherichia phage vB_EcoM_PHB05	1	0	0.9983	YP_009984523.1
76	-	63905	64879	324	putative glycosyltransferase	Escherichia phage JLBYU50	1	0	1	UGL62130.1
82	-	66874	67383	169	putative cell wall hydrolase	Enterobacteria phage ECGD1	1	7e-122	0.9941	AMM43505.1
84	-	68144	68740	198	putative stress protein	Escherichia phage phi92	1	3e-142	1	YP_009012504.1
85	-	68813	69607	264	VWA domain-containing protein	Escherichia phage EC_OE_11	1	0	0.9962	WBF54181.1
90	-	70854	71957	367	tellurite resistance	Escherichia phage vB_EcoM_PHB05	1	0	0.9973	YP_009984540.1
94	-	73736	74713	325	membrane protein	Escherichia phage vB_vPM_PD06	1	0	1	YP_009984663.1
97	-	75270	75986	238	phosphatase	Escherichia phage vB_EcoM_PHB05	1	2e-173	1	YP_009984547.1
98	-	75979	76836	285	putative orotate phosphoribosyltransferase	Escherichia phage vB_vPM_PD114	1	0	0.993	AXY81547.1
102	-	77893	79053	386	ATPase	Escherichia phage muut	1	0	0.9974	YP_009985792.1
103	-	79074	79544	156	anaerobic NTP reductase small subunit	Escherichia phage inny	1	1e-110	0.9936	QHR69830.1
104	-	79541	80485	314	putative class III anaerobic ribunucleotide reductase	Enterobacteria phage ECGD1	1	0	1	AMM43527.1
106	-	81243	82109	288	putative class III anaerobic ribunucleotide reductase	Enterobacteria phage ECGD1	1	0	1	AMM43528.1
107	-	82199	83149	316	ribonucleotide reductase	Escherichia phage vB_vPM_PD06	1	0	0.9968	YP_009984651.1
108	-	83167	83601	144	putative aspartyl/glutamyl-tRNA synthetase	Escherichia phage EmilieFrey	1	4e-99	1	QXV78206.1
109	-	83614	84186	190	histidyl tRNA synthetase	Escherichia phage vB_vPM_PD06	1	1e-137	1	YP_009984649.1
111	-	84445	87219	924	putative DNA helicase	Enterobacteria phage ECGD1	1	0	0.9968	AMM43533.1
115	-	88586	88972	128	ribonucleotide reductase NrdA-like	Escherichia phage vB_vPM_PD06	1	3e-91	1	YP_009984643.1
134	+	94839	95966	375	ATPase	Escherichia phage phi92	1	0	1	YP_009012554.1
187	+	117902	118114	70	membrane protein	Escherichia phage vB_vPM_PD06	1	3e-40	1	YP_009984810.1
196	-	120746	121558	270	Sir2 (NAD-dependent deacetylase)	Escherichia phage phi92	1	0	1	YP_009012369.1
200	-	122891	123880	329	DNA methyltransferase	Escherichia phage alia	1	0	0.997	YP_009985271.1
204	-	125135	125713	192	DprA-like DNA recombination-mediator protein	Escherichia phage alia	1	4e-141	1	YP_009985275.1
206	-	126044	126787	247	NinI-like serine-threonine phosphatase	Escherichia phage alia	1	0	0.996	YP_009985277.1
208	-	127124	127696	190	histidyl tRNA synthetase	Escherichia phage phi92	1	4e-136	1	YP_009012382.1
210	-	127921	128583	220	DNA invertase	Escherichia phage phi92	1	5e-159	0.9955	YP_009012384.1
213	-	129088	129597	169	DNA methyltransferase	Escherichia phage phi92	1	7e-121	0.9882	YP_009012387.1
215	-	130056	130709	217	peptidase HslV family	Escherichia phage vB_EcoM_PHB05	1	4e-157	1	YP_009984420.1
217	-	131237	131989	250	PhoH-like phosphate starvation-inducible	Escherichia phage phi92	1	0	1	YP_009012391.1
218	-	132028	132528	166	baseplate hub subunit and tail lysozyme	Escherichia phage phi92	1	9e-119	1	YP_009012392.1
220	-	132689	132949	86	thioredoxin domain	Escherichia phage phi92	1	3e-56	1	YP_009012394.1
221	-	132952	133782	276	dTDP-4-dehydrorhamnose reductase	Escherichia phage vB_vPM_PD114	1	0	0.9964	AXY81424.1
222	-	133779	134333	184	dTDP-4-dehydrorhamnose 3,5-epimerase	Escherichia phage vB_EcoM_PHB05	1	5e-133	1	YP_009984427.1
223	-	134346	135215	289	glucose-1-phosphate thymidylyltransferase	Escherichia phage vB_vPM_PD114	1	0	0.9931	AXY81426.1
224	-	135224	136213	329	putative dTDP-D-glucose 4,6-dehydratase	Escherichia phage vB_vPM_PD114	1	0	0.997	AXY81427.1
230	-	137279	138364	361	ribonucleoside diphosphate reductase small subunit	Escherichia phage vB_EcoM_PHB05	1	0	1	YP_009984435.1
232	-	138727	140988	753	NrdA-like aerobic NDP reductase large subunit	Escherichia phage vB_EcoM_PHB05	1	0	0.9973	YP_009984437.1
235	-	141769	142740	323	putative thymidylate synthase	Escherichia phage vB_EcoM_PHB05	1	0	1	YP_009984440.1
237	-	143324	143887	187	thymidine kinase	Escherichia phage vB_EcoM_PHB05	1	4e-136	1	YP_009984442.1
238	-	143933	144508	191	HNH endonuclease	Escherichia phage vB_vPM_PD06	1	1e-138	0.9948	YP_009984762.1
241	-	145116	146078	320	exonuclease	Escherichia phage vB-Eco-KMB37	0.95	0	1	WQN06777.1
242	-	146075	147109	344	exonuclease	Escherichia phage vB_EcoM_PHB05	1	0	0.9942	YP_009984447.1
244	-	147492	148376	294	putative exonuclease	Escherichia phage outra	1	0	1	QHR75333.1
