# Supplementary material for: Biological characterization of novel Escherichia coli O157:H7 phages and their bacteriostatic effects in milk and pork
Source: Front Microbiol. 2025 Feb 6;16:1516223. doi: 10.3389/fmicb.2025.1516223 (PMC11841896; doi:10.3389/fmicb.2025.1516223)
Supplement: Supplementary file 2 [file Table_2.XLSX]

## Sheet: Table2 Annotation results of kn
ORF no.	Strand	Start	Stop	Length(AA)	Function	Scientific Name	Query Cover	E value	Per. Ident	Accession
7	+	3105	5786	893	DNA-dependent RNA polymerase	Escherichia phage vB_EcoP_FFK3	1	0.0	0.9899	UTQ72515.1
10	+	6356	6643	95	dGTPase inhibitor; target for F exclusion	Escherichia phage GA2A	1	2e-61	0.9579	YP_009324947.1
11	+	6661	7701	346	DNA ligase	Escherichia phage TM1	1	0.0	0.974	QNH91722.1
13	+	8087	8422	111	nucleotide kinase	Escherichia phage RDN8.1	0.7	5e-47	0.9744	QID21011.1
15	+	8709	8885	58	bacterial RNA polymerase inhibitor	Escherichia phage Penshu1	1	5e-31	0.9828	QEG09786.1
17	+	9642	10094	150	endonuclease I	Escherichia phage vB_EcoP_FFK3	1	7e-107	0.9933	UTQ72524.1
19	+	10539	10910	123	HNH endonuclease	Escherichia phage PH1061	1	1e-85	0.9919	WKV16791.1
20	+	10913	11371	152	amidase	Escherichia phage ZG49	1	7e-105	0.9539	YP_009787273.1
22	+	11679	13379	566	primase/helicase protein	Escherichia phage TM1	1	0.0	0.9912	QNH91733.1
23	+	13622	15820	732	DNA-directed DNA polymerase	Escherichia phage vB_EcoP-U8	0.98	0.0	0.9889	QOI58495.1
24	+	15918	16145	75	HNH endonuclease	Escherichia phage vB_EcoP_SP7	0.92	6e-43	0.9565	QLF80644.1
25	+	16132	16428	98	host HNS inhibition	Escherichia phage Carena	0.98	4e-56	0.9175	WPJ67484.1
26	+	16425	16634	69	gp5.7	Escherichia phage EcoDS1	1	3e-43	1	YP_002003762.1
28	+	17070	17939	289	exonuclease	Escherichia phage vB_EcoP-R1	1	0.0	0.9862	WGL34772.1
32	+	19063	19311	82	host range and adsorption protein	Escherichia phage PE3-1	1	3e-45	0.939	YP_009044279.1
33	+	19324	20892	522	head-tail adaptor	Escherichia phage ST31	1	0.0	0.9885	YP_009790644.1
34	+	20990	21874	294	head assembly	Escherichia phage PH1061	1	0.0	0.9864	WKV16807.1
35	+	22002	23045	347	major capsid protein	Escherichia phage P762	1	0.0	0.9769	QUR34636.1
36	+	23240	23806	188	tail tubular protein A	Escherichia phage Penshu1	1	1e-136	1	QEG09809.1
37	+	23806	24033	75	RNA-binding protein	Escherichia phage EcoDS1	1	3e-47	0.9867	YP_002003774.1
38	+	24043	26400	785	non-contractile tail tubular protein	Escherichia phage pO2	1	0.0	0.9873	WLJ69870.1
39	+	26477	26959	160	internal (core) protein	Escherichia phage TM1	0.96	2e-106	0.9613	USL94546.1
40	+	26965	27519	184	internal (core) protein	Escherichia phage Mt1B1_P3	1	3e-126	0.9837	QNJ49135.1
41	+	27531	29813	760	internal virion protein	Escherichia phage pO91	1	0.0	0.9855	WMM35654.1
42	+	30249	34136	1295	peptidoglycan transglycosylase	Enterobacter phage KKP_3263	1	0.0	0.983	UES35499.1
43	+	34201	36681	826	tail spike protein	Escherichia phage ZG49	0.3	2e-157	0.916	YP_009787294.1
44	+	36807	37001	64	class II holin	Escherichia phage Mt1B1_P3	1	2e-35	0.9846	QNJ49131.1
45	+	36998	37261	87	terminase small subunit	Escherichia phage PE3-1	1	2e-54	0.9885	YP_009044293.1
46	+	37363	37812	149	endopeptidase	Escherichia phage ZH4	1	2e-104	0.9866	ULF48618.1
47	+	37809	39572	587	terminase large subunit	Escherichia phage P762	1	0.0	0.9966	QUR34672.1
